# Supplementary material for: Reciprocal Change of Cervical Spine after Posterior Spinal Fusion for Lenke Type 1 and 2 Adolescent Idiopathic Scoliosis
Source: J Clin Med. 2023 Aug 28;12(17):5599. doi: 10.3390/jcm12175599 (PMC10488443; doi:10.3390/jcm12175599)
Supplement: Supplementary file 1 [file jcm-12-05599-s001.zip]

Archive with 1 entries (1 files):
- jcm-2561696-supplementary.pdf
